# Supplementary material for: Burmoniscus kitadaitoensis Nunomura, 2009 (Crustacea, Isopoda, Oniscidea) from southern Japan, a junior synonym of B. meeusei (Holthuis, 1947)
Source: Zookeys. 2014 Mar 6;(386):21–8. doi: 10.3897/zookeys.386.6727 (PMC3970063; doi:10.3897/zookeys.386.6727)
Supplement: XML Treatment for Burmoniscus meeusei [file zookeys.386.6727-treatment1.xml]

<!DOCTYPE tp:taxon-treatment
  PUBLIC "-//TaxonX//DTD Taxonomic Treatment Publishing DTD v0 20100105//EN" "tax-treatment-NSO.dtd">
<tp:taxon-treatment xmlns:tp="http://www.plazi.org/taxpub"><tp:treatment-meta><mixed-citation publication-type="journal"><person-group><name><surname>Karasawa</surname><given-names>Shigenori</given-names></name><name><surname>Goto</surname><given-names>Kenshi</given-names></name></person-group><article-title><italic>Burmoniscus kitadaitoensis</italic> Nunomura, 2009 (Crustacea, Isopoda, Oniscidea) from southern Japan, a junior synonym of <italic>B. meeusei</italic> (Holthuis, 1947)</article-title><source>Zookeys</source><day>6</day><month>3</month><year>2014</year><volume>2014</volume><issue>386</issue><fpage>21</fpage><lpage>28</lpage><pub-id pub-id-type="doi">10.3897/zookeys.386.6727</pub-id></mixed-citation></tp:treatment-meta><tp:nomenclature><tp:taxon-name>
                            <tp:taxon-name-part taxon-name-part-type="genus">Burmoniscus</tp:taxon-name-part>
                            <tp:taxon-name-part taxon-name-part-type="species">meeusei</tp:taxon-name-part>
                            <object-id xmlns:xlink="http://www.w3.org/1999/xlink" xlink:type="simple">http://species-id.net/wiki/Burmoniscus_meeusei</object-id>
                        </tp:taxon-name><tp:taxon-authority>(Holthuis, 1947)</tp:taxon-authority><xref ref-type="fig" rid="F1">Figs 1</xref><xref ref-type="fig" rid="F2">–</xref><xref ref-type="fig" rid="F3">3</xref><tp:nomenclature-citation-list><tp:nomenclature-citation><tp:taxon-name>Chaetophiloscia meeusei</tp:taxon-name><comment> Holthuis, 1947: p.124–130, Figs 1–2.</comment></tp:nomenclature-citation><tp:nomenclature-citation><tp:taxon-name>Brumoniscus meeusei</tp:taxon-name><comment>: <xref ref-type="bibr" rid="B15">Taiti and Ferrara 1991</xref>, p.212, Figs 7–8; <xref ref-type="bibr" rid="B6">Kwon and Jeon 1993</xref>, p.142–143, Fig. 7; <xref ref-type="bibr" rid="B1">Araujo et al. 1996</xref>, p.118–120, Figs 15–21.</comment></tp:nomenclature-citation><tp:nomenclature-citation><tp:taxon-name>Brumoniscus kitadaitoensis</tp:taxon-name><comment> Nunomura, 2009, p.79–81, Fig. 3; <xref ref-type="bibr" rid="B11">Nunomura 2011</xref>, p.60. Syn. n.</comment></tp:nomenclature-citation></tp:nomenclature-citation-list></tp:nomenclature><tp:treatment-sec sec-type="Material examined"><title>Material examined.</title><p>Holotype of <italic><tp:taxon-name>Burmoniscus kitadaitoensis</tp:taxon-name></italic>, TOYA-Cr-14899, male, dissected, near Daitogu, Kitadaitojima Island, Okinawa Prefecture, Japan, 25th November 2006, Noboru Nunomura leg; non types, 2 male, KMNH-IvR 500720 and 500721, <named-content xmlns:xlink="http://www.w3.org/1999/xlink" content-type="dwc:verbatimCoordinates" xlink:type="simple">25.9314°N, 131.3094°E</named-content>, Minami, Kitadaito Village, Kitadaitojima Island, Okinawa Prefecture, Japan, 30th June 2012, Takeshi Goto leg.; non type, 1 male, KMNH-IvR 500722, <named-content xmlns:xlink="http://www.w3.org/1999/xlink" content-type="dwc:verbatimCoordinates" xlink:type="simple">25.9444°N, 131.3021°E</named-content>, Daitogu, Kitadaito Village, Kitadaitojima Island, Okinawa Prefecture, Japan, 30th June 2012, Takeshi Goto leg.; non type, 1 male, KMNH-IvR 500723, <named-content xmlns:xlink="http://www.w3.org/1999/xlink" content-type="dwc:verbatimCoordinates" xlink:type="simple">28.3560°N, 129.3935°E</named-content>, Yamato Village, Amamioshima Island, Kagoshima Prefecture, Japan, 12th September 2012, Shigenori Karasawa leg.</p></tp:treatment-sec><tp:treatment-sec sec-type="Remarks"><title>Remarks.</title><p><italic><tp:taxon-name>Burmoniscus meeusei</tp:taxon-name></italic> is characterized by the male pleopod 1 endopodite slender and gradually narrowing to the apex (<xref ref-type="fig" rid="F1">Fig. 1A</xref>) with a small lobe on the inner margin close to the apex (<xref ref-type="fig" rid="F1">Fig. 1B</xref>); the male pleopod 1 exopodite with triangular posterior point bent outward and inner margin evenly convex (<xref ref-type="fig" rid="F1">Fig. 1C</xref>); the male pleopod 2 endopodite slender (<xref ref-type="fig" rid="F1">Fig. 1D</xref>) and exopodite trapezoidal (<xref ref-type="fig" rid="F1">Fig. 1E</xref>); genital papilla elongated and simple (<xref ref-type="fig" rid="F1">Fig. 1F</xref>); male pereiopods 1 and 7 without particular modifications (<xref ref-type="fig" rid="F2">Fig. 2A, B</xref>); the pereonite 7 with postero-lateral corners at obtuse angle (<xref ref-type="fig" rid="F3">Fig. 3A</xref>); and the apex of pleotelson broadly rounded (<xref ref-type="fig" rid="F3">Fig. 3B</xref>).</p><fig id="F1" position="float" orientation="portrait"><label>Figure 1.</label><caption><p><italic><tp:taxon-name>Burmoniscus kitadaitoensis</tp:taxon-name></italic>, male, holotype, TOYA-Cr 14899. <bold>A, B</bold> Pleopod 1 endopodite <bold>C</bold> pleopod 1 exopodite <bold>D</bold> pleopod 2 endopodite <bold>E</bold> pleopod 2 exopodite <bold>F</bold> genital papilla. Scale bars: <bold>A, C–E</bold> 200 μm, <bold>B</bold> 50 μm.</p></caption><graphic xmlns:xlink="http://www.w3.org/1999/xlink" xlink:href="ZooKeys-386-021-g001.jpg" position="float" orientation="portrait" xlink:type="simple"/></fig><fig id="F2" position="float" orientation="portrait"><label>Figure 2.</label><caption><p><italic><tp:taxon-name>Burmoniscus kitadaitoensis</tp:taxon-name></italic>, male, holotype, TOYA-Cr 14899. <bold>A</bold> Pereiopod 1 <bold>B</bold> pereiopod 7. Scale bar: 200 μm.</p></caption><graphic xmlns:xlink="http://www.w3.org/1999/xlink" xlink:href="ZooKeys-386-021-g002.jpg" position="float" orientation="portrait" xlink:type="simple"/></fig><fig id="F3" position="float" orientation="portrait"><label>Figure 3.</label><caption><p><italic><tp:taxon-name>Burmoniscus kitadaitoensis</tp:taxon-name></italic>, male, holotype, TOYA-Cr 14899. <bold>A</bold> Left epimeron of pereonite 7 <bold>B</bold> telson. Scale bars: 300 μm.</p></caption><graphic xmlns:xlink="http://www.w3.org/1999/xlink" xlink:href="ZooKeys-386-021-g003.jpg" position="float" orientation="portrait" xlink:type="simple"/></fig><p>On the holotype of <italic><tp:taxon-name>Burmoniscus kitadaitoensis</tp:taxon-name></italic>, a small lobe was found on the inner margin of the male pleopod 1 endopodite, although this character was not shown in the original description (Fig. 3P in <xref ref-type="bibr" rid="B10">Nunomura 2009</xref>). Moreover, the other morphological characters including the co-ordinate of the noduli laterales (<xref ref-type="fig" rid="F4">Fig. 4</xref>) are consistent with those of <italic><tp:taxon-name>Burmoniscus meeusei</tp:taxon-name></italic> (see Figs 1 and 2 in <xref ref-type="bibr" rid="B3">Holthuis 1947</xref>; Figs 7 and 8 in <xref ref-type="bibr" rid="B15">Taiti and Ferrara 1991</xref>; Fig. 7 in <xref ref-type="bibr" rid="B6">Kwon and Jeon 1993</xref>; Figs 15–21 in <xref ref-type="bibr" rid="B1">Araujo et al. 1996</xref>). Thus the present study considers <italic><tp:taxon-name>Burmoniscus kitadaitoensis</tp:taxon-name></italic> as a junior synonym of <italic><tp:taxon-name>Burmoniscus meeusei</tp:taxon-name></italic>.</p><fig id="F4" position="float" orientation="portrait"><label>Figure 4.</label><caption><p><italic><tp:taxon-name>Burmoniscus meeusei</tp:taxon-name></italic>, male, collected from Kitadaitojima Island, Japan. <bold>A</bold> Dorsal view of body, left antenna 2 broken, KMNH-IvR 500720 <bold>B</bold> co-ordinate of noduli laterales (b/c), KMNH-IvR 500721 <bold>C</bold> co-ordinate of noduli laterales (d/c), KMNH-IvR 500721. Scale bar: 1 mm.</p></caption><graphic xmlns:xlink="http://www.w3.org/1999/xlink" xlink:href="ZooKeys-386-021-g004.jpg" position="float" orientation="portrait" xlink:type="simple"/></fig></tp:treatment-sec><tp:treatment-sec sec-type="Distribution"><title>Distribution.</title><p><italic><tp:taxon-name>Burmoniscus meeusei</tp:taxon-name></italic> was previously reported from the United Kingdom (greenhouses), Hawaii, Brazil, Taiwan (<xref ref-type="bibr" rid="B14">Schmalfuss 2004</xref>) and Japan. In Japan this species has been collected from Kitadaitojima Island only (<xref ref-type="bibr" rid="B10">Nunomura 2009</xref>, <xref ref-type="bibr" rid="B11">2011</xref>), but the present study found the species on Amamioshima Island, which is about 300 km from Kitadaitojima Island.</p><!--PageBreak--><!--PageBreak--><!--PageBreak--></tp:treatment-sec><tp:treatment-sec sec-type="DNA sequences"><title>DNA sequences.</title><p>The COI, 12S rRNA, 16S rRNA, 18S rRNA and 28S rRNA alignments comprised 653, 354, 453, 675 and 635 bp, respectively. With the exception of the 12S rRNA gene, there is no difference in the four genes among the specimens collected from Kitadaitojima and Amamioshima Islands. Only one 12S rRNA gene base varied between the specimens collected from the two islands.</p></tp:treatment-sec><ref-list><ref id="B15"><mixed-citation xmlns:xlink="http://www.w3.org/1999/xlink" xlink:type="simple"><person-group><name name-style="western"><surname>Taiti</surname><given-names>S</given-names></name><name name-style="western"><surname>Ferrara</surname><given-names>F</given-names></name></person-group> (<year>1991</year>) <article-title>Terrestrial isopods (Crustacea) from the Hawaiian Islands.</article-title><source>Bishop Museum Occasional Papers</source><volume>31</volume>: <fpage>202</fpage>-<lpage>227</lpage>.</mixed-citation></ref><ref id="B6"><mixed-citation xmlns:xlink="http://www.w3.org/1999/xlink" xlink:type="simple"><person-group><name name-style="western"><surname>Kwon</surname><given-names>CH</given-names></name><name name-style="western"><surname>Jeon</surname><given-names>DS</given-names></name></person-group> (<year>1993</year>) <article-title>Philosciidae (Crustacea, Isopoda, Oniscidea) from Taiwan.</article-title><source>Journal of Taiwan Museum</source><volume>46</volume>: <fpage>131</fpage>-<lpage>158</lpage>.</mixed-citation></ref><ref id="B1"><mixed-citation xmlns:xlink="http://www.w3.org/1999/xlink" xlink:type="simple"><person-group><name name-style="western"><surname>Araujo</surname><given-names>PB</given-names></name><name name-style="western"><surname>Buckup</surname><given-names>L</given-names></name><name name-style="western"><surname>Bond-Buckup</surname><given-names>G</given-names></name></person-group> (<year>1996</year>) <article-title>Isópodos terrestres (Crustacea, Oniscidea) de Santa Catarina e Rio Grande do Sul, Brazil.</article-title><source>Iheringia</source>, <series>Série Zoologia</series>, <publisher-loc>Porto Alegre</publisher-loc><volume>81</volume>: <fpage>111</fpage>-<lpage>138</lpage>.</mixed-citation></ref><ref id="B11"><mixed-citation xmlns:xlink="http://www.w3.org/1999/xlink" xlink:type="simple"><person-group><name name-style="western"><surname>Nunomura</surname><given-names>N</given-names></name></person-group> (<year>2011</year>) <article-title>Crustaceans No.2 (Isopoda).</article-title><source>Special Publication of the Toyama Science Museum</source><volume>24</volume>: <fpage>1</fpage>-<lpage>133</lpage>. <comment>[in Japanese]</comment></mixed-citation></ref><ref id="B10"><mixed-citation xmlns:xlink="http://www.w3.org/1999/xlink" xlink:type="simple"><person-group><name name-style="western"><surname>Nunomura</surname><given-names>N</given-names></name></person-group> (<year>2009</year>) <article-title>Terrestrial isopod crustaceans from Daito Islands, Southern Japan.</article-title><source>Bulletin of the Toyama Science Museum</source><volume>32</volume>: <fpage>75</fpage>-<lpage>87</lpage>. doi: <ext-link ext-link-type="uri" xlink:href="http://dx.doi.org/10.1098/rspb.2009.0425" xlink:type="simple">10.1098/rspb.2009.0425</ext-link></mixed-citation></ref><ref id="B3"><mixed-citation xmlns:xlink="http://www.w3.org/1999/xlink" xlink:type="simple"><person-group><name name-style="western"><surname>Holthuis</surname><given-names>LB</given-names></name></person-group> (<year>1947</year>) <article-title>On a small collction of isopod crustacea from the greenhouses of the Royal Botanic Garden, Kew.</article-title><source>Annals and Magazine of Natural History</source><volume>13</volume>: <fpage>122</fpage>-<lpage>137</lpage>.</mixed-citation></ref><ref id="B14"><mixed-citation xmlns:xlink="http://www.w3.org/1999/xlink" xlink:type="simple"><person-group><name name-style="western"><surname>Schmalfuss</surname><given-names>H</given-names></name></person-group> (<year>2004</year>) <source>World Catalog of Terrestrial Isopods (Isopoda, Oniscidea)</source>. <ext-link ext-link-type="uri" xlink:href="http://www.oniscidea-catalog.naturkundemuseum-bw.de/Cat_terr_isop.pdf" xlink:type="simple">http://www.oniscidea-catalog.naturkundemuseum-bw.de/Cat_terr_isop.pdf</ext-link></mixed-citation></ref></ref-list></tp:taxon-treatment>
